# Supplementary material for: Influence of grand-mother diet on offspring performances through the male line in Muscovy duck
Source: BMC Genet. 2015 Dec 21;16:145. doi: 10.1186/s12863-015-0303-z (PMC4687110; doi:10.1186/s12863-015-0303-z)
Supplement: Additional file 2: — Supporting data. (TXT 27 kb) [file 12863_2015_303_MOESM2_ESM.txt]

Animal	Genetic type (mul=mulard ; mus=muscovy)	Sex	Year	Grand-maternal diet	Grand-paternal sire	Body weight (BW), 4 wks (g)	BW, 8 wks (g)	BW, 12 wks (g)	Weight gain (WG), 4-8wks (g)	WG, 8-12wks (g)	WG, 4-12wks (g)	WG during force feeding (FF) (g)	BW, 14 wks (end FF) (g)	Feed consumption (FC) during FF (g)	Ratio FC/WG during FF	Carcass weight (CW) (g)	Magret weight (g)	Ratio (magret weight/carcass weight)	Magret muscle weight (g)	Ratio (magret �fat + skin� weight/magret weight)	Abdominal fat weight (AF)	Ratio AF/CW	Liver weight (LW) (g)	Ratio (LW/CW)	Liver melting rate	Blood Glucose mid-FF (g/L)	Blood Glucose end-FF (g/L)	Blood Triglycerides mid-FF (g/L)	Blood Triglycerides end-FF (g/L)
3452	mus	1	2013	T	1793	1744	4595	5930	2851	1335	4186	1205	7135	.	.	6491	578	8.9	400	30.8	277	4.27	694	10.7	.	2.18	2.28	0.4	0.41
3453	mus	1	2013	T	1793	1888	4575	5719	2687	1144	3831	1401	7120	.	.	6266	594	9.48	401	32.5	210	3.35	504	8.04	.	2.09	2.19	0.24	0.6
3454	mus	2	2013	T	1793	1261	2642	2550	1381	-92	1289	877	3427	.	.	3088	279	9.03	193	30.8	60	1.94	338	10.9	.	1.67	3.66	0.27	0.37
3455	mus	2	2013	T	1793	1269	2874	3095	1605	221	1826	353	3448	.	.	3120	274	8.78	192	29.9	104	3.33	288	9.23	.	5.08	2.07	0.27	0.38
3458	mus	1	2013	T	1793	1771	4335	5293	2564	958	3522	1457	6750	.	.	6207	558	8.99	385	31	154	2.48	628	10.1	.	2.52	2.27	0.16	0.33
3460	mus	2	2013	T	1793	1048	2692	2696	1644	4	1648	.	.	.	.	.	.	.	.	.	.	.	.	.	.	.	.	.	.
3462	mus	1	2013	T	1784	1612	3911	5146	2299	1235	3534	1174	6320	.	.	5776	499	8.64	366	26.7	184	3.19	614	10.6	.	2.27	1.18	0.29	0.32
3463	mus	1	2013	T	1784	1632	3795	4625	2163	830	2993	1363	5988	.	.	5618	503	8.95	356	29.2	159	2.83	521	9.27	.	2	2.65	0.33	0.32
3465	mus	2	2013	T	1784	1174	2610	2666	1436	56	1492	1056	3722	.	.	3402	326	9.58	234	28.2	94	2.76	398	11.7	.	2.5	6.62	0.23	0.44
3466	mus	2	2013	T	1784	1086	2661	2796	1575	135	1710	957	3753	.	.	3450	311	9.01	219	29.6	116	3.36	381	11	.	2.11	2.36	0.45	0.47
3469	mus	1	2013	T	1784	1695	4473	5707	2778	1234	4012	1301	7008	.	.	6462	630	9.75	437	30.6	234	3.62	596	9.22	.	2.11	2.01	0.34	0.32
3470	mus	1	2013	T	1784	1759	4509	5682	2750	1173	3923	1445	7127	.	.	6677	613	9.18	443	27.7	142	2.13	568	8.51	.	1.93	2.12	0.27	0.33
3471	mus	2	2013	T	1784	1300	2814	2979	1514	165	1679	1110	4089	.	.	3717	341	9.17	231	32.3	98	2.64	491	13.2	.	2.29	3.17	0.27	0.38
3472	mus	2	2013	T	1784	1165	2836	3100	1671	264	1935	1028	4128	.	.	3739	337	9.01	226	32.9	150	4.01	352	9.41	.	1.95	2.11	0.33	0.33
3473	mus	2	2013	T	1784	1296	2987	3073	1691	86	1777	896	3969	.	.	3630	316	8.71	209	33.9	127	3.5	427	11.8	.	0.29	2.12	0.37	0.5
3476	mus	1	2013	T	1784	1760	4404	5629	2644	1225	3869	1581	7210	.	.	6337	598	9.44	429	28.3	222	3.5	585	9.23	.	2.16	2.36	0.36	0.44
3477	mus	2	2013	T	1784	1342	2986	3106	1644	120	1764	959	4065	.	.	3757	340	9.05	229	32.6	160	4.26	463	12.3	.	2.05	2.24	0.55	0.4
3479	mus	2	2013	T	1784	1177	2709	2905	1532	196	1728	742	3647	.	.	3318	293	8.83	209	28.7	108	3.25	381	11.5	.	3.44	2.28	0.25	0.49
3480	mus	2	2013	T	1784	1342	2946	3136	1604	190	1794	803	3939	.	.	3587	402	11.2	285	29.1	153	4.27	402	11.2	.	2.24	2.25	0.44	0.45
3482	mus	2	2013	T	1784	1214	2924	3122	1710	198	1908	795	3917	.	.	3530	309	8.75	223	27.8	102	2.89	364	10.3	.	2.01	3.23	0.26	0.24
3486	mus	2	2013	T	1784	1136	2746	2900	1610	154	1764	775	3675	.	.	3348	321	9.59	250	22.1	126	3.76	318	9.5	.	1.99	2.08	0.47	0.43
3487	mus	1	2013	T	1793	1897	4565	5759	2668	1194	3862	1289	7048	.	.	6364	630	9.9	458	27.3	165	2.59	409	6.43	.	1.94	1.9	0.32	0.49
3488	mus	1	2013	T	1793	1581	4167	5517	2586	1350	3936	1433	6950	.	.	6327	608	9.61	441	27.5	215	3.4	496	7.84	.	1.93	2.11	0.4	0.35
3489	mus	1	2013	T	1793	1811	4555	5688	2744	1133	3877	1498	7186	.	.	6529	616	9.43	447	27.4	142	2.17	454	6.95	.	2.02	2.17	0.23	0.5
3491	mus	1	2013	T	1793	1531	4054	5186	2523	1132	3655	.	.	.	.	6152	545	8.86	380	30.3	205	3.33	449	7.3	.	2.07	2.1	0.31	0.35
3492	mus	1	2013	T	1793	1582	3946	4980	2364	1034	3398	1698	6678	.	.	5970	514	8.61	393	23.5	168	2.81	455	7.62	.	2.23	2.45	0.26	0.37
3494	mus	2	2013	T	1793	1267	2862	2922	1595	60	1655	988	3910	.	.	3551	329	9.26	220	33.1	133	3.75	390	11	.	1.9	2.05	0.39	0.43
3497	mus	1	2013	T	1793	1838	4267	5645	2429	1378	3807	1223	6868	.	.	6245	621	9.94	438	29.5	136	2.18	384	6.15	.	2.12	1.92	0.36	0.32
3502	mus	2	2013	T	1793	1273	2914	3136	1641	222	1863	1159	4295	.	.	3869	351	9.07	259	26.2	132	3.41	424	11	.	2	2.23	0.46	0.54
3503	mus	1	2013	T	1793	1773	4370	5526	2597	1156	3753	1349	6875	.	.	6333	587	9.27	427	27.3	235	3.71	561	8.86	.	2.15	2.41	0.34	0.35
3504	mus	1	2013	T	1793	1789	4443	5645	2654	1202	3856	1243	6888	.	.	6380	625	9.8	432	30.9	256	4.01	517	8.1	.	2.11	2.17	0.36	0.38
3505	mus	1	2013	T	1793	1394	3938	5102	2544	1164	3708	1005	6107	.	.	5532	532	9.62	377	29.1	170	3.07	422	7.63	.	2.13	2.14	0.33	0.36
3506	mus	2	2013	T	1793	1318	2891	2946	1573	55	1628	884	3830	.	.	3444	307	8.91	231	24.8	93	2.7	348	10.1	.	1.76	4.46	0.26	0.36
3508	mus	2	2013	T	1793	1300	2815	2857	1515	42	1557	1203	4060	.	.	3654	317	8.68	230	27.4	126	3.45	360	9.85	.	2.04	2.78	0.45	0.42
3510	mus	1	2013	T	1793	1669	4250	5812	2581	1562	4143	1738	7550	.	.	6783	591	8.71	427	27.7	168	2.48	552	8.14	.	2	2.35	0.26	0.36
3511	mus	1	2013	T	1793	1648	4542	5936	2894	1394	4288	1432	7368	.	.	6676	607	9.09	445	26.7	161	2.41	416	6.23	.	1.98	3.08	0.34	0.39
3513	mus	2	2013	T	1793	1215	2886	2948	1671	62	1733	1161	4109	.	.	3692	323	8.75	230	28.8	124	3.36	406	11	.	2.45	2.29	0.3	0.43
3514	mus	1	2013	S	1784	1595	4070	5069	2475	999	3474	1493	6562	.	.	6032	563	9.33	419	25.6	224	3.71	552	9.15	.	2.18	2.32	0.37	0.31
3515	mus	1	2013	S	1784	1505	3950	4866	2445	916	3361	1420	6286	.	.	5817	604	10.4	435	28	160	2.75	530	9.11	.	2.14	2.16	0.27	0.79
3517	mus	2	2013	S	1784	1226	2862	3209	1636	347	1983	821	4030	.	.	3737	344	9.21	256	25.6	101	2.7	368	9.85	.	2.14	2.16	0.37	0.35
3520	mus	2	2013	S	1784	1116	2465	2619	1349	154	1503	821	3440	.	.	3131	284	9.07	208	26.8	104	3.32	355	11.3	.	2.41	4.24	0.29	0.66
3521	mus	2	2013	S	1784	1141	2561	2899	1420	338	1758	995	3894	.	.	3555	323	9.09	254	21.4	120	3.38	464	13.1	.	2.19	4.26	0.41	2.75
3523	mus	2	2013	S	1784	1110	2575	2794	1465	219	1684	899	3693	.	.	3436	288	8.38	211	26.7	145	4.22	414	12	.	5.48	5.76	0.63	2.02
3524	mus	2	2013	S	1784	1170	2536	2786	1366	250	1616	1071	3857	.	.	3532	306	8.66	227	25.8	118	3.34	496	14	.	2	2.18	0.78	0.4
3525	mus	2	2013	S	1784	1140	2532	2666	1392	134	1526	926	3592	.	.	3278	290	8.85	199	31.4	116	3.54	445	13.6	.	2.31	2.45	0.82	0.45
3526	mus	1	2013	S	1784	1779	4323	5066	2544	743	3287	1354	6420	.	.	6029	589	9.77	398	32.4	207	3.43	608	10.1	.	1.99	2.49	0.34	0.42
3527	mus	1	2013	S	1784	1621	4336	5388	2715	1052	3767	1409	6797	.	.	6182	589	9.53	439	25.5	145	2.35	493	7.97	.	2.17	2.35	0.26	0.39
3528	mus	1	2013	S	1784	1819	4387	5133	2568	746	3314	1500	6633	.	.	6024	542	9	384	29.2	212	3.52	634	10.5	.	2.3	2.43	0.32	0.32
3529	mus	1	2013	S	1784	1759	4270	5233	2511	963	3474	1523	6756	.	.	6213	579	9.32	407	29.7	180	2.9	623	10	.	2.15	2.35	0.39	0.36
3530	mus	1	2013	S	1784	1689	4159	5016	2470	857	3327	1474	6490	.	.	5900	548	9.29	389	29	225	3.81	562	9.53	.	2.4	3.28	0.35	0.34
3532	mus	2	2013	S	1784	1245	2775	3029	1530	254	1784	1065	4094	.	.	3705	334	9.01	240	28.1	168	4.53	426	11.5	.	3.07	2.56	0.49	.
3533	mus	2	2013	S	1784	1291	2675	2849	1384	174	1558	818	3667	.	.	3339	319	9.55	228	28.5	138	4.13	389	11.7	.	2.67	2.44	0.57	0.49
3535	mus	2	2013	S	1784	1225	2796	2971	1571	175	1746	1099	4070	.	.	3722	339	9.11	229	32.4	160	4.3	471	12.7	.	1.97	2.12	0.42	0.39
3538	mus	1	2013	S	1784	1293	3820	5241	2527	1421	3948	1463	6704	.	.	6035	537	8.9	375	30.2	164	2.72	485	8.04	.	2.12	2.29	0.42	0.53
3539	mus	2	2013	S	1784	1145	2815	3063	1670	248	1918	987	4050	.	.	3686	319	8.65	223	30.1	177	4.8	392	10.6	.	2.05	2.02	0.48	0.47
3542	mus	1	2013	S	1793	1514	.	5287	.	.	3773	1315	6602	.	.	6092	582	9.55	432	25.8	161	2.64	530	8.7	.	2.58	3.22	0.29	0.5
3543	mus	1	2013	S	1793	1679	4659	5426	2980	767	3747	1548	6974	.	.	6400	558	8.72	396	29	146	2.28	420	6.56	.	2.28	3.46	0.33	0.82
3544	mus	1	2013	S	1793	1742	4394	5119	2652	725	3377	1405	6524	.	.	5956	537	9.02	378	29.6	139	2.33	608	10.2	.	2.31	2.43	0.33	0.47
3545	mus	2	2013	S	1793	1182	2738	2895	1556	157	1713	915	3810	.	.	3457	280	8.1	207	26.1	90	2.6	321	9.29	.	2.08	2.11	0.43	0.44
3546	mus	2	2013	S	1793	1069	.	3169	.	.	2100	714	3883	.	.	3545	310	8.74	209	32.6	138	3.89	349	9.84	.	2.37	2.37	0.54	0.49
3547	mus	2	2013	S	1793	1257	3007	3034	1750	27	1777	711	3745	.	.	3385	310	9.16	231	25.5	100	2.95	306	9.04	.	2.37	2.02	0.32	0.48
3548	mus	1	2013	S	1793	1341	4248	5227	2907	979	3886	1484	6711	.	.	6143	562	9.15	397	29.4	140	2.28	579	9.43	.	1.89	2.28	0.3	0.51
3549	mus	1	2013	S	1793	1606	4422	5545	2816	1123	3939	1275	6820	.	.	6191	570	9.21	410	28.1	180	2.91	550	8.88	.	2.07	2.39	0.25	0.35
3550	mus	1	2013	S	1793	1655	4320	5338	2665	1018	3683	1522	6860	.	.	6279	553	8.81	390	29.5	185	2.95	523	8.33	.	2.07	2.16	0.24	0.37
3551	mus	2	2013	S	1793	1215	2795	3048	1580	253	1833	953	4001	.	.	3686	325	8.82	251	22.8	112	3.04	476	12.9	.	2.35	2.11	0.44	0.42
3555	mus	2	2013	S	1793	1106	2764	3188	1658	424	2082	1122	4310	.	.	3911	342	8.74	235	31.3	155	3.96	509	13	.	2.07	2.44	0.54	0.48
3556	mus	1	2013	S	1793	1811	4453	5314	2642	861	3503	1174	6488	.	.	5913	551	9.32	400	27.4	179	3.03	666	11.3	.	2.51	2.31	0.3	0.39
3557	mus	1	2013	S	1793	1919	4705	5382	2786	677	3463	1047	6429	.	.	5800	552	9.52	375	32.1	213	3.67	462	7.97	.	2.18	1.96	0.32	0.35
3558	mus	1	2013	S	1793	1812	4570	5259	2758	689	3447	956	6215	.	.	5598	519	9.27	371	28.5	199	3.55	516	9.22	.	2.52	2.57	0.32	0.6
3560	mus	1	2013	S	1793	1748	4805	5935	3057	1130	4187	1307	7242	.	.	6718	592	8.81	414	30.1	242	3.6	690	10.3	.	1.97	2.37	0.4	0.53
3562	mus	2	2013	S	1793	1125	2605	2723	1480	118	1598	581	3304	.	.	2999	275	9.17	185	32.7	90	3	278	9.27	.	2.29	2.16	0.59	0.6
3563	mus	2	2013	S	1793	1345	2938	3297	1593	359	1952	693	3990	.	.	3677	307	8.35	209	31.9	101	2.75	369	10	.	2.13	2.12	0.36	0.5
3015	mul	1	2013	S	1784	1495	2933	3553	1438	620	2058	1617	5170	14068	8.7	4691	389	8.29	241	38	143	3.05	516	11	18.6	2.34	.	0.32	.
3016	mul	2	2013	S	1784	1223	2500	3243	1277	743	2020	1581	4824	14068	8.9	4335	383	8.84	244	36.3	123	2.84	620	14.3	16.1	4.08	.	0.43	.
3017	mul	1	2013	S	1784	1397	3023	3564	1626	541	2167	1631	5195	14068	8.63	4694	346	7.37	230	33.5	176	3.75	601	12.8	10.5	2.16	.	0.4	.
3018	mul	1	2013	S	1784	1394	2883	3419	1489	536	2025	1389	4808	14068	10.1	4302	351	8.16	225	35.9	168	3.91	398	9.25	4.06	2.21	.	0.43	.
3019	mul	1	2013	S	1784	1538	2951	3439	1413	488	1901	1607	5046	14068	8.75	4558	360	7.9	231	35.8	188	4.12	487	10.7	8.46	2.74	2.42	0.36	0.65
3020	mul	1	2013	S	1784	1493	2959	3494	1466	535	2001	1378	4872	14068	10.2	4379	366	8.36	220	39.9	168	3.84	483	11	11.6	1.98	4.76	0.42	1.84
3021	mul	2	2013	S	1784	1277	2956	3285	1679	329	2008	1622	4907	14068	8.67	4447	335	7.53	218	34.9	155	3.49	607	13.6	12.3	1.89	4.79	0.27	1.13
3022	mul	2	2013	S	1784	1370	2849	3399	1479	550	2029	1443	4842	14068	9.75	4363	345	7.91	221	35.9	132	3.03	629	14.4	22.1	2.01	5.34	0.31	2.39
3023	mul	2	2013	S	1784	1372	3148	3892	1776	744	2520	1467	5359	14068	9.59	4820	381	7.9	243	36.2	154	3.2	739	15.3	21.2	1.9	.	0.39	.
3024	mul	1	2013	S	1784	1471	3216	3687	1745	471	2216	1785	5472	14068	7.88	4922	346	7.03	227	34.4	190	3.86	769	15.6	20.7	1.96	2.16	0.43	0.6
3025	mul	1	2013	S	1784	1346	2841	3314	1495	473	1968	1695	5009	14068	8.3	4503	358	7.95	224	37.4	180	4	626	13.9	20	2.11	1.83	0.36	0.72
3026	mul	2	2013	S	1784	1189	2640	3444	1451	804	2255	1570	5014	13757	8.76	4545	349	7.68	225	35.5	177	3.89	609	13.4	21.5	1.99	6.44	0.57	0.54
3027	mul	2	2013	S	1784	1245	2453	3405	1208	952	2160	1388	4793	14068	10.1	4316	362	8.39	228	37	129	2.99	738	17.1	35.7	2.2	2.42	0.53	0.61
3028	mul	2	2013	S	1784	1227	2711	3475	1484	764	2248	1750	5225	14068	8.04	4754	395	8.31	225	43	168	3.53	635	13.4	17.4	2.26	.	0.38	.
3029	mul	1	2013	S	1784	1429	3094	3515	1665	421	2086	1432	4947	14068	9.82	4466	385	8.62	249	35.3	178	3.99	342	7.66	3.1	1.9	1.95	0.35	0.43
3030	mul	1	2013	S	1784	1441	2859	3803	1418	944	2362	1703	5506	14068	8.26	4966	385	7.75	245	36.4	203	4.09	518	10.4	12.3	1.87	2.73	0.28	0.95
3031	mul	2	2013	S	1784	1202	2783	3686	1581	903	2484	1533	5219	14068	9.18	4746	415	8.74	279	32.8	166	3.5	559	11.8	22.9	2.19	2.02	0.29	0.36
3032	mul	2	2013	S	1784	1222	2815	.	1593	.	.	.	5353	14068	.	4869	384	7.89	249	35.2	229	4.7	522	10.7	18.1	1.81	2.34	0.3	0.73
3033	mul	2	2013	S	1784	1296	2894	3876	1598	982	2580	1273	5149	12770	10	4725	398	8.42	263	33.9	143	3.03	471	9.97	14.8	1.85	5.35	0.42	1.04
3034	mul	1	2013	S	1793	1376	2953	3467	1577	514	2091	1787	5254	14068	7.87	4726	359	7.6	230	35.9	138	2.92	651	13.8	20.1	1.92	3.49	0.31	1.35
3035	mul	1	2013	S	1793	1448	3169	3701	1721	532	2253	1869	5570	14068	7.53	4978	.	.	.	.	.	.	600	12.1	31.1	1.72	2.12	0.35	0.59
3036	mul	2	2013	S	1793	1355	2963	3355	1608	392	2000	1442	4797	13757	8.38	4262	347	8.14	220	36.6	142	3.33	587	13.8	23.6	1.76	6.03	0.29	1.16
3037	mul	2	2013	S	1793	1225	2820	3423	1595	603	2198	1348	4771	14068	10.4	4309	362	8.4	223	38.4	169	3.92	559	13	31.8	1.85	2.73	0.34	0.48
3038	mul	1	2013	S	1793	1377	2961	3418	1584	457	2041	1559	4977	14068	9.02	4465	352	7.88	233	33.8	131	2.93	500	11.2	11.1	1.69	2.2	0.26	0.46
3039	mul	1	2013	S	1793	1459	3209	3847	1750	638	2388	1627	5474	14068	8.65	.	407	.	266	34.6	188	.	437	.	19	1.99	.	0.53	.
3040	mul	2	2013	S	1793	1300	2932	3415	1632	483	2115	.	.	.	.	.	.	.	.	.	.	.	.	.	.	.	.	.	.
3041	mul	1	2013	S	1793	1122	2396	2966	1274	570	1844	.	.	.	.	.	.	.	.	.	.	.	.	.	.	.	.	.	.
3042	mul	1	2013	S	1793	1430	2826	3200	1396	374	1770	1480	4680	14068	9.51	4187	317	7.57	190	40.1	135	3.22	403	9.63	14.3	1.92	2.88	0.29	0.5
3043	mul	2	2013	S	1793	1290	2829	3310	1539	481	2020	1760	5070	14068	7.99	4574	382	8.35	218	42.9	128	2.8	675	14.8	13.7	2.45	4.74	0.36	1.11
3044	mul	2	2013	S	1793	1277	2873	3334	1596	461	2057	1760	5094	13390	7.61	4591	351	7.65	223	36.5	126	2.74	649	14.1	9.33	2.22	7.53	0.37	2.58
3045	mul	1	2013	T	1793	1474	3342	3635	1868	293	2161	1635	5270	14068	8.6	4761	397	8.34	228	42.6	167	3.51	467	9.81	17.1	2.09	2.39	0.53	0.56
3046	mul	1	2013	T	1793	1494	3117	3591	1623	474	2097	1581	5172	14068	8.9	4714	351	7.45	217	38.2	138	2.93	456	9.67	2.98	2.07	1.99	0.62	0.51
3047	mul	2	2013	T	1793	1223	2775	3358	1552	583	2135	1080	4438	13757	12.7	4006	318	7.94	201	36.8	122	3.05	476	11.9	17.1	3.28	5.17	0.38	0.35
3048	mul	1	2013	T	1784	1391	2918	3476	1527	558	2085	1381	4857	14068	10.2	4377	363	8.29	229	36.9	127	2.9	500	11.4	17.2	1.75	2.03	0.41	0.42
3049	mul	1	2013	T	1784	1524	3016	3614	1492	598	2090	1578	5192	14068	8.92	4689	394	8.4	266	32.5	152	3.24	484	10.3	6.76	2.03	2.19	0.56	0.66
3050	mul	1	2013	T	1784	.	2998	3798	.	800	.	1447	5245	14068	9.72	.	418	.	256	38.8	163	.	521	.	14.9	2.06	2.12	0.37	0.47
3051	mul	1	2013	T	1784	1404	2975	3743	1571	768	2339	1482	5225	14068	9.49	4687	412	8.79	239	42	160	3.41	477	10.2	20.7	2.11	2.14	0.43	0.5
3052	mul	2	2013	T	1784	1285	2860	3370	1575	510	2085	1572	4942	14068	8.95	4460	364	8.16	262	28	119	2.67	527	11.8	13.7	1.84	6.14	0.28	1.98
3053	mul	2	2013	T	1784	1200	2714	3475	1514	761	2275	1603	5078	12867	8.03	4578	348	7.6	240	31	149	3.25	574	12.5	20	1.7	4.91	0.24	0.96
3054	mul	1	2013	T	1784	1656	3064	3478	1408	414	1822	1410	4888	14068	9.98	4389	352	8.02	233	33.8	142	3.24	451	10.3	12	1.91	1.83	0.44	0.34
3055	mul	1	2013	T	1784	1445	2922	3591	1477	669	2146	1480	5071	14068	9.51	4555	375	8.23	233	37.9	160	3.51	509	11.2	20.5	2.13	2.22	0.65	0.7
3056	mul	1	2013	T	1784	1558	2965	3152	1407	187	1594	1690	4842	14068	8.32	4327	347	8.02	220	36.6	142	3.28	602	13.9	21.4	1.93	2.3	0.44	0.69
3057	mul	1	2013	T	1784	1603	3025	3392	1422	367	1789	1551	4943	14068	9.07	4449	335	7.53	221	34	151	3.39	497	11.2	19.8	2.3	2.18	0.41	0.61
3058	mul	1	2013	T	1784	1485	2912	3381	1427	469	1896	1390	4771	13456	9.68	4245	330	7.77	229	30.6	118	2.78	512	12.1	20	1.94	2.08	0.38	0.59
3059	mul	1	2013	T	1784	1475	2894	3525	1419	631	2050	1631	5156	14068	8.63	4613	379	8.22	232	38.8	146	3.16	465	10.1	3.38	2.11	2.3	0.53	0.43
3060	mul	2	2013	T	1784	1272	2820	3557	1548	737	2285	1299	4856	14068	10.8	4416	330	7.47	219	33.6	125	2.83	583	13.2	29.3	1.84	2	0.33	0.35
3061	mul	2	2013	T	1784	1239	2772	3568	1533	796	2329	1463	5031	14068	9.62	4550	397	8.73	234	41.1	157	3.45	623	13.7	30.5	1.81	2.23	0.35	0.48
3062	mul	2	2013	T	1784	1225	2798	3613	1573	815	2388	1115	4728	12804	11.5	4267	356	8.34	229	35.7	137	3.21	442	10.4	20.9	2.08	1.83	0.31	0.3
3063	mul	2	2013	T	1784	1304	2947	3638	1643	691	2334	1173	4811	14068	12	4343	378	8.7	225	40.5	174	4.01	538	12.4	29.6	1.92	.	0.33	.
3065	mul	2	2013	T	1784	1362	3011	3431	1649	420	2069	1174	4605	14068	12	4164	398	9.56	223	44	149	3.58	425	10.2	11.5	1.98	2.47	0.35	0.38
3066	mul	1	2013	T	1793	1478	2972	3516	1494	544	2038	1604	5120	14068	8.77	4627	334	7.22	208	37.7	208	4.5	525	11.3	15.9	2.05	2.15	0.31	0.69
3067	mul	1	2013	T	1793	1378	2961	3533	1583	572	2155	1656	5189	14068	8.5	4690	378	8.06	257	32	177	3.77	423	9.02	11.5	1.88	1.88	0.49	0.49
3068	mul	1	2013	T	1793	1504	2966	3506	1462	540	2002	1566	5072	14068	8.98	4551	356	7.82	231	35.1	158	3.47	351	7.71	5.46	1.87	1.94	0.43	0.59
3069	mul	1	2013	T	1793	1613	3192	3759	1579	567	2146	1374	5133	14068	10.2	4593	386	8.4	245	36.5	160	3.48	399	8.69	18.6	2	1.86	0.57	0.49
3070	mul	2	2013	T	1793	1255	2826	3474	1571	648	2219	2079	5553	13757	6.62	4950	389	7.86	251	35.5	138	2.79	735	14.8	13.8	1.81	.	0.39	.
3071	mul	2	2013	T	1793	1316	2894	3357	1578	463	2041	1653	5010	12401	7.5	4482	353	7.88	235	33.4	130	2.9	638	14.2	25.4	1.67	3.2	0.3	0.53
3072	mul	2	2013	T	1793	1198	2793	3460	1595	667	2262	1409	4869	14068	9.98	4416	337	7.63	215	36.2	169	3.83	542	12.3	16.8	2.17	1.99	0.4	0.56
3073	mul	2	2013	T	1793	1350	2898	3285	1548	387	1935	1729	5014	14068	8.14	4512	356	7.89	213	40.2	118	2.62	602	13.3	18.9	2.17	2.53	0.34	1
3074	mul	2	2013	T	1793	1298	2811	3628	1513	817	2330	1539	5167	13752	8.94	4663	360	7.72	238	33.9	157	3.37	642	13.8	12.6	2.18	.	0.68	.
4660	mul	1	2012	T	1793	1485	3009	3164	1524	155	1679	1674	4838	14421	8.61	4411	387.5	8.78	228.8	41	139.2	3.16	481.8	10.9	3.8	1.85	2.12	0.55	0.45
4661	mul	1	2012	T	1793	1525	3014	3184	1489	170	1659	1755	4939	14090	8.03	4530	362.7	8.01	231.3	36.2	133.3	2.94	719	15.9	7.6	1.91	6.18	0.67	0.66
4663	mul	2	2012	T	1793	1409	3126	3522	1717	396	2113	1370	4892	13428	9.8	4465	384.9	8.62	234.5	39.1	146.5	3.28	533.4	11.9	4.58	1.68	1.97	0.39	0.75
4664	mul	1	2012	T	1793	1484	3087	3503	1603	416	2019	1441	4944	14421	10	4419	365.5	8.27	232.4	36.4	161	3.64	406.7	9.2	4.01	1.77	2.08	0.49	0.46
4665	mul	2	2012	T	1793	1336	2935	3441	1599	506	2105	1690	5131	14421	8.53	4671	376.1	8.05	229.7	38.9	171.3	3.67	440.4	9.43	6.4	1.94	2.09	0.55	0.53
4666	mul	1	2012	T	1784	1433	2936	3336	1503	400	1903	1399	4735	14421	10.3	4250	339.7	7.99	210	38.2	133.584	3.14	492	11.6	4.81	2.09	1.92	0.31	0.42
4667	mul	1	2012	T	1784	1655	3261	3656	1606	395	2001	1799	5455	14421	8.02	4995	426.7	8.54	247.1	42.1	165.6	3.32	719.6	14.4	10.3	2.28	1.97	0.18	0.45
4669	mul	2	2012	T	1784	1323	2779	3643	1456	864	2320	1142	4785	13131	11.5	4363	336.8	7.72	235.3	30.1	155.4	3.56	.	.	9.56	4.98	2.82	0.42	0.48
4670	mul	2	2012	T	1784	1363	2607	3624	1244	1017	2261	1146	4770	13771	12	4335	351.7	8.11	223.7	36.4	156.7	3.61	502.3	11.6	9.64	2.31	6.88	0.33	0.71
4671	mul	1	2012	T	1793	1529	3013	3481	1484	468	1952	1613	5094	14421	8.94	4533	363.3	8.01	239.3	34.1	112.409	2.48	628.1	13.9	5.93	1.54	.	0.47	.
4672	mul	1	2012	T	1793	1527	3113	3710	1586	597	2183	1665	5375	14421	8.66	4872	414.3	8.5	254.2	38.6	159.3	3.27	637.6	13.1	11.5	2.11	1.96	0.64	0.42
4675	mul	2	2012	T	1793	1237	2907	3605	1670	698	2368	911	4516	14421	15.8	4100	364.3	8.89	226.5	37.8	127.7	3.11	245.3	5.98	4.95	2.22	.	0.62	.
4676	mul	1	2012	T	1793	1530	2950	3371	1420	421	1841	1623	4994	14421	8.89	4510	333.2	7.39	216.2	35.1	153.5	3.4	515.9	11.4	3.43	1.69	1.83	0.38	0.51
4679	mul	2	2012	T	1793	1310	2642	3186	1332	544	1876	1790	4976	14421	8.06	4460	325.2	7.29	199.7	38.6	167.5	3.76	660.4	14.8	5.74	1.93	.	0.59	.
4680	mul	2	2012	T	1793	1364	2867	3385	1503	518	2021	1808	5193	14421	7.98	4645	379.9	8.18	229.1	39.7	136.3	2.93	625	13.5	4.01	2.92	.	0.57	.
4681	mul	2	2012	T	1793	1441	3013	3417	1572	404	1976	1308	4725	14421	11	4252	344.1	8.09	215.1	37.5	151.6	3.57	543.6	12.8	5.56	1.96	2.9	0.58	1.92
4682	mul	1	2012	T	1784	1553	3095	3563	1542	468	2010	1681	5244	14421	8.58	4725	392.3	8.3	239.2	39	158.026	3.34	602	12.7	10.5	2	2.19	0.67	0.74
4683	mul	1	2012	T	1784	1453	2770	3398	1317	628	1945	1702	5100	14421	8.47	4604	351	7.62	224.7	36	151.8	3.3	700.6	15.2	11.4	1.94	3.26	0.4	0.66
4684	mul	1	2012	T	1784	1461	2937	3334	1476	397	1873	1263	4597	13130	10.4	4135	393.4	9.51	226.7	42.4	137.1	3.32	405.6	9.81	7.55	1.92	1.62	0.36	0.3
4685	mul	1	2012	T	1784	1386	2740	3238	1354	498	1852	1599	4837	14421	9.02	4345	361.4	8.32	228	36.9	124.5	2.87	554.4	12.8	6.67	1.71	2.12	0.51	0.59
4686	mul	1	2012	T	1784	1533	3131	3409	1598	278	1876	1767	5176	14421	8.16	4700	400.3	8.52	254.2	36.5	141.5	3.01	723.3	15.4	14.8	1.84	4.54	0.66	0.84
4687	mul	1	2012	T	1784	1446	2695	2941	1249	246	1495	1491	4432	14421	9.67	3970	292.3	7.36	193.9	33.7	115.4	2.91	456.1	11.5	5.03	1.96	1.79	0.69	0.67
4689	mul	2	2012	T	1784	1280	2744	3561	1464	817	2281	1212	4773	13772	11.4	4333	346.5	8	225	35.1	118.6	2.74	549.8	12.7	13	1.92	2.19	0.53	0.43
4690	mul	2	2012	T	1784	1251	2765	3201	1514	436	1950	1486	4687	14421	9.7	4288	369.5	8.62	234.4	36.6	143.8	3.35	550.6	12.8	13	2.73	3.89	0.33	0.47
4691	mul	1	2012	S	1784	1505	2856	3517	1351	661	2012	1819	5336	14421	7.93	4835	417.1	8.63	256	38.6	170.7	3.53	513	10.6	3.75	2.05	3.24	0.39	1.25
4692	mul	1	2012	S	1784	1175	2650	3292	1475	642	2117	1506	4798	14421	9.58	4348	362.7	8.34	232	36	163.713	3.77	645.6	14.8	5.79	1.65	2.33	0.58	0.9
4693	mul	1	2012	S	1784	1290	2711	2936	1421	225	1646	1604	4540	13776	8.59	4104	315.2	7.68	199.8	36.6	144	3.51	587.7	14.3	6.98	2.11	3.77	0.41	0.45
4694	mul	1	2012	S	1784	1424	2909	3338	1485	429	1914	1705	5043	14421	8.46	4555	354	7.77	225.6	36.3	174.4	3.83	603.3	13.2	3.24	1.78	2.73	0.45	1.09
4695	mul	2	2012	S	1784	1061	2476	3076	1415	600	2015	1545	4621	12464	8.07	4180	296.5	7.09	182.7	38.4	130.7	3.13	475.6	11.4	9.2	1.84	4.35	0.43	0.56
4696	mul	2	2012	S	1784	1275	2769	3487	1494	718	2212	1287	4774	14421	11.2	4386	341.2	7.78	213	37.6	137.335	3.13	376.4	8.58	4.79	5.02	5.66	0.35	0.4
4697	mul	2	2012	S	1784	1177	2644	3025	1467	381	1848	1332	4357	14094	10.6	3984	348.2	8.74	210.9	39.4	83.9	2.11	494.9	12.4	7.41	3.48	3.98	0.98	0.55
4699	mul	2	2012	S	1784	1132	2522	3129	1390	607	1997	1409	4538	14421	10.2	4170	350.2	8.4	202.7	42.1	130.2	3.12	491.6	11.8	8.34	2.16	2.87	0.47	0.62
4700	mul	2	2012	S	1784	1121	2515	3084	1394	569	1963	1598	4682	14421	9.02	4284	329.8	7.7	200.4	39.2	143.3	3.35	608.3	14.2	11	2.99	6.24	0.52	0.46
4701	mul	1	2012	S	1784	1320	2821	3337	1501	516	2017	.	.	14421	.	4379	383.5	8.76	231.8	39.6	161.2	3.68	327.6	7.48	1.98	1.82	2.03	0.47	0.71
4702	mul	2	2012	S	1784	1147	2397	3190	1250	793	2043	1292	4482	14094	10.9	4069	350.3	8.61	224.6	35.9	134.6	3.31	451.9	11.1	6.21	1.68	.	0.5	.
4703	mul	2	2012	S	1784	1144	2680	3613	1536	933	2469	1509	5122	13776	9.13	4545	397.1	8.74	270.6	31.9	170	3.74	477.5	10.5	2.42	1.81	5.04	0.24	0.61
4704	mul	2	2012	S	1784	1206	2651	3420	1445	769	2214	1476	4896	14090	9.55	4465	366.5	8.21	215.7	41.1	181.3	4.06	396.2	8.87	8.69	1.92	3.86	0.65	1.94
4705	mul	2	2012	S	1784	1194	2146	2792	952	646	1598	1824	4616	14421	7.91	4240	337.6	7.96	203.1	39.8	130.5	3.08	582.1	13.7	6.32	3.49	4.42	0.53	0.54
4706	mul	2	2012	S	1784	1156	2687	3354	1531	667	2198	1250	4604	13772	11	4205	365.4	8.69	241.3	34	136.8	3.25	474.8	11.3	9.17	2.03	3.79	0.44	0.78
4707	mul	1	2012	S	1784	1466	2877	3413	1411	536	1947	1760	5173	14421	8.19	4735	378.5	7.99	229	39.5	170	3.59	696	14.7	9.29	2.15	2.75	0.54	0.87
4708	mul	1	2012	S	1784	1476	2905	3351	1429	446	1875	1671	5022	14421	8.63	4564	381.1	8.35	237.9	37.6	137.9	3.02	699	15.3	7.03	1.54	1.92	0.54	0.38
4709	mul	2	2012	S	1784	1167	2300	3304	1133	1004	2137	1467	4771	14421	9.83	4390	371.6	8.46	214.4	42.3	163.3	3.72	530.8	12.1	7.78	2.14	.	0.55	.
4710	mul	2	2012	S	1784	1209	2702	3054	1493	352	1845	1317	4371	13445	10.2	3884	311.3	8.01	204.8	34.2	124.6	3.21	473.6	12.2	5.35	1.54	.	0.51	.
4711	mul	2	2012	S	1784	1165	2578	3184	1413	606	2019	1225	4409	13127	10.7	4045	355.3	8.78	218.8	38.4	129	3.19	468	11.6	11.1	1.69	1.66	0.43	0.38
4712	mul	1	2012	S	1793	1503	3015	3323	1512	308	1820	1859	5182	14421	7.76	4670	370.3	7.93	226.4	38.9	152.9	3.27	571.3	12.2	6.41	1.87	.	0.5	.
4713	mul	1	2012	S	1793	1549	3191	3634	1642	443	2085	1665	5299	14090	8.46	4809	430.9	8.96	261.9	39.2	170.6	3.55	339.1	7.05	3.24	3.21	1.22	0.46	0.42
4714	mul	2	2012	S	1793	1237	2628	3078	1391	450	1841	1219	4297	12799	10.5	3900	348.2	8.93	184.9	46.9	150.3	3.85	311.9	8	2.77	1.84	1.97	0.46	0.7
4715	mul	1	2012	S	1784	1408	2957	3381	1549	424	1973	1726	5107	14421	8.36	4641	337.7	7.28	224.4	33.6	147.3	3.17	567.9	12.2	5.78	1.93	1.86	0.45	0.57
4716	mul	1	2012	S	1784	1418	2920	3377	1502	457	1959	1608	4985	14090	8.76	4563	341.6	7.49	217.5	36.3	169.9	3.72	524.9	11.5	4.79	1.89	1.62	0.4	0.36
4717	mul	1	2012	S	1784	1356	2710	3170	1354	460	1814	1969	5139	14090	7.16	4677	362.6	7.75	218.7	39.7	145.7	3.12	787.5	16.8	6.42	2.01	.	0.4	.
4718	mul	1	2012	S	1784	1522	3003	3476	1481	473	1954	1540	5016	14090	9.15	4592	391.7	8.53	230.8	41.1	197.4	4.3	553.9	12.1	3.55	1.98	2.34	0.47	1.44
4719	mul	1	2012	S	1784	1308	2780	3369	1472	589	2061	1776	5145	14090	7.93	4705	389.3	8.27	233	40.1	175.6	3.73	555.6	11.8	7.04	2.09	1.99	0.47	0.45
4720	mul	2	2012	S	1784	1242	2132	2867	890	735	1625	1726	4593	14421	8.36	4238	346.9	8.19	195.9	43.5	150.3	3.55	550.7	13	7.55	2.62	3.1	0.59	1.27
4721	mul	2	2012	S	1784	1107	2507	3540	1400	1033	2433	1619	5159	14421	8.91	4745	382.7	8.07	256.4	33	153.1	3.23	621	13.1	7.64	1.99	2.04	0.41	0.5
4722	mul	1	2012	S	1784	1335	2789	3423	1454	634	2088	1458	4881	14421	9.89	4380	372.7	8.51	256.9	31.1	117.2	2.68	361.1	8.24	1.85	1.73	2.2	0.45	0.73
4723	mul	1	2012	S	1784	1546	2665	3312	1119	647	1766	1762	5074	14421	8.18	4580	372.5	8.13	219.3	41.1	137.94	3.01	463.2	10.1	5.32	.	.	.	.
4724	mul	1	2012	S	1784	1532	2941	3672	1409	731	2140	1584	5256	14421	9.1	4775	405.9	8.5	246.3	39.3	140.3	2.94	537.9	11.3	8.13	2.02	2.26	0.54	0.63
4725	mul	1	2012	S	1784	1565	2957	3532	1392	575	1967	1478	5010	14421	9.76	4525	366.2	8.09	237.2	35.2	141.6	3.13	484.2	10.7	7.54	1.65	1.76	0.37	0.58
4726	mul	1	2012	S	1784	1336	2722	3443	1386	721	2107	1767	5210	14421	8.16	4595	397.6	8.65	263.7	33.7	169.1	3.68	566.3	12.3	9.29	1.83	.	0.66	.
4727	mul	2	2012	S	1784	1332	2684	3202	1352	518	1870	1309	4511	14421	11	4105	371.3	9.05	218.1	41.3	123.178	3	494.5	12	6.01	.	.	.	.
4728	mul	2	2012	S	1784	1237	2551	3451	1314	900	2214	1677	5128	14421	8.6	4699	403.8	8.59	252.8	37.4	144.111	3.07	585.3	12.5	4.8	2.52	3.03	0.56	1.07
4729	mul	2	2012	S	1784	1373	2769	3666	1396	897	2293	1680	5346	14421	8.58	4924	421	8.55	257.6	38.8	165.1	3.35	719	14.6	10.6	3.63	4.66	0.45	0.35
4730	mul	2	2012	S	1784	1144	2503	3252	1359	749	2108	1468	4720	14421	9.82	4320	324.7	7.52	210.8	35.1	139.3	3.22	495.8	11.5	9.34	1.67	2.43	0.33	0.43
4731	mul	1	2012	S	1793	1439	2801	3459	1362	658	2020	1774	5233	14421	8.13	.	366.6	.	255.6	30.3	171.7	.	602.2	.	8.61	1.71	1.52	0.48	0.52
4732	mul	1	2012	S	1793	1437	2971	3502	1534	531	2065	1770	5272	14090	7.96	4808	419.3	8.72	252.9	39.7	188.7	3.92	524.6	10.9	10.7	2.21	1.97	0.31	0.52
4733	mul	1	2012	S	1793	1416	2835	3277	1419	442	1861	1649	4926	14421	8.75	4459	391.2	8.77	242.7	38	171	3.83	401.2	9	8.49	1.77	2.04	0.45	0.47
4734	mul	1	2012	S	1793	1322	2752	3089	1430	337	1767	1710	4799	14421	8.43	4351	363.7	8.36	224.8	38.2	123.2	2.83	543.5	12.5	12	1.95	2.47	0.45	0.9
4735	mul	2	2012	S	1793	1362	2898	3416	1536	518	2054	1852	5268	14421	6.13	4787	386.9	8.08	251.9	34.9	150.7	3.15	710.2	14.8	7.84	1.97	.	0.56	.
4736	mul	2	2012	S	1793	1070	2566	3307	1496	741	2237	1231	4538	14090	11.4	4144	325.2	7.85	207.7	36.1	145.6	3.51	526.9	12.7	10.9	1.87	2.15	0.45	0.41
4737	mul	2	2012	S	1793	1300	2779	3313	1479	534	2013	1625	4938	14421	8.87	4500	375.5	8.34	229.9	38.8	165.6	3.68	708.2	15.7	8.43	1.82	8.51	0.53	2.4
4738	mul	2	2012	S	1793	1279	2845	3362	1566	517	2083	1955	5317	13772	7.04	4673	371.6	7.95	242.6	34.7	142.8	3.06	628.5	13.4	7.9	2.48	.	0.77	.
4739	mul	2	2012	S	1793	1221	2661	3190	1440	529	1969	1869	5059	13776	6.35	4580	362	7.9	228.9	36.8	194.4	4.24	682.5	14.9	7.87	1.7	.	0.4	.
4740	mul	2	2012	S	1793	1181	2715	3278	1534	563	2097	1584	4862	14421	9.1	4333	338	7.8	214.4	36.6	161.7	3.73	455.2	10.5	4.34	2.06	.	0.96	.
6454	mul	1	2012	T	1793	1439	2900	3495	1461	595	2056	1792	5287	.	.	4775	389.1	8.15	245.7	36.9	173.3	3.63	633.5	13.3	.	1.65	1.97	0.48	0.93
9995	mul	2	2012	T	1784	1239	2641	3342	1402	701	2103	1356	4698	14421	10.6	4235	344.3	8.13	225.8	34.4	144.2	3.4	525	12.4	9.04	.	.	.	.
